# Supplementary material for: Multi-Year Retrospective Analysis of Mortality and Readmissions Correlated with STOPP/START and the American Geriatric Society Beers Criteria Applied to Calgary Hospital Admissions
Source: Geriatrics (Basel). 2023 Oct 9;8(5):100. doi: 10.3390/geriatrics8050100 (PMC10606166; doi:10.3390/geriatrics8050100)
Supplement: Supplementary file 1 [file geriatrics-08-00100-s001.zip]

Archive with 1 entries (1 files):
- geriatrics-2582350-supplementary.pdf
